# Supplementary material for: Effects of aerobic and resistance exercise alone or combined on strength and hormone outcomes for people living with HIV. A meta-analysis
Source: PLoS One. 2018 Sep 4;13(9):e0203384. doi: 10.1371/journal.pone.0203384 (PMC6122835; doi:10.1371/journal.pone.0203384)
Supplement: S1 Table — (XLS) [file pone.0203384.s001.xls]

## Sheet: Excluded studies
No.	Author / Year	Tool /	Method /	n baseline /	WR	Intervention							Type control		Change after intervention			ART	Type of source	Reason for exclusion
		Outcome	Intervention	Post		Exercise	Intensity	min/seesion	Sessions/week	Total weeks	min/week	Supervision			Intervention	Control	Difference
1	Driscoll SD, et al. 2004	Strength measures:	Randomized. Exercise + medication vs. control + medication	Participants:	12/37 (32.43%)	AERT	60-75%	> 40	3	12	> 120	PS	Passive	No exercise and metmorfin 500 -850 mg twice a day	Strength measures:	Strength measures:		Participants paritialy took ART	Peer review	Inconplet data. Data presented as median and (25-75 percentile)
		Chest/Bench press (BP)		Pre: 37 (NA)			HRmax.								BP: 77.2 (55, 106.9)	BP: 71.6 (41.5, 93.8)	p= 0.024
		Biceps curl (BC)		Post: 25 (20%)			60-80%								BC: 18.2 (12.3, 25)	BC: 14.7 (10.8, 23)	p= 0.001
		Leg press (LP)		Age:											LP: 144.6 (83.2, 200.4)	LP: 116.8 (93.2, 167.4)	p= 0.094
		Leg extension (LE)		IG: 41 (NA)			1RM.								LE: 59.1 (38.7, 77.3)	LE: 47.7 (38.8, 75.6)	p= 0.010
		Leg flexion (LF)		CG: 43 (NA)											LF: 56.8 (29.5, 72.2)	LF: 47.8 (35.5, 59.1)	p= 0.004
2	Mkandla K, et al. 2016	Strength measures:	Randomized. Exercise vs. Control	Participants:	96/160 (60%)	RT	NA	NA	NA	12	NA	NA	Passive	No exercise	Strength measures:	Strength measures:		6 months stable ART	Peer review	Incomplet data
		Leg extension (LE)		Pre: 160 (NA)											LE: NA	LE: NA	NA
		Leg flexion (LF)		Post: 64 (NA)											LF: NA	LF: NA	NA
				Age:
				IG + CG: 42 (8)
3	Patil R, et al. 2017	Strength measures:	Randomized. Exercise vs. Control	Participants:	16/40 (40%)	AERT	50-70%	30	5	8	150	NA	Passive	No exercise	Strength measures:	Strength measures:		2-5 years stable ART	Peer review	Data not measured in 1RM. Kg.
		Chest/Bench press (BP)		Pre: 40 (NA)			VO2max.								BP: 27 (5) repetitions	BP: 12 (2) repetitions	p < 0.05
		Leg press (LP)		Post: 24 (NA)			NA								LP: 46 (6) repetitions	LP: 33 (3) repetitions	p < 0.05
				Age:
				IG: NA
				CG: NA
4	Shevitz AH, et al. 2004	Strength measures:	Randomized. Exercise vs. Control	Participants:	10/24 (29.41%)	RT	0.8	NA	3	12	NA	S	Passive	No exercise with nutrition intervention	Strength measures:	Strength measures:		Participants paritialy took ART	Peer review	Incomplet data and not measured in 1RM. Kg.
		Chest/Bench press (BP)		Pre: 34 (29.41%)			1RM.								BP: NA	BP: NA
		Leg press (LP)		Post: 24 (NA)											LP: NA	LP: NA
		Leg extension (LE)		Age:											LE: NA	LE: NA
		Leg flexion (LF)		IG: 44 (NA)											LF: NA	LF: NA
				CG: 43 (NA)
5	Tiozzo E, et al. 2011	Strength measures:	Randomized. Exercise vs. Control	Participants:	14/37 (37.83%)	AERT	60-75%	40-60	3	12	180	S	Passive	No exercise	Strength measures:	Strength measures:		Under ART	Thesis	Incomplet data
		Chest/Bench press (BP)		Pre: 37 (NA)			HRmax.								BP: NA	BP: NA	p= 0.003p= 0.003
		Leg press (LP)		Post: 23 (39.13%)			60-75%								LP: NA	LP: NA	p= 0.018p= 0.018
				Age:			1RM.
				IG: 43 (9)
				CG: 48 (4)

## Sheet: Included studies
No.	Author / Year	Tool /	Method /	n baseline /n baseline /n baseline /n baseline /n baseline /n baseline /n baseline /	Baseline /		WR	Intervention									Type control		Post /		cART	Type of source	Strength measuring test
		Outcome	Intervention	Post	Intervention	Control		Exercise	Intensity AE/ RT	Training	Equipment	min/seesion	Sessions/week	Total weeks	min/week	Supervision			Intervention	Control
1	Agin D, et al. 2001	Strength measures:	Randomized. Exercise vs. protein only group	Participants:	Strength measures:	Strength measures:	4/24 (16.66%)	RT	50-75% 1RM.	3 sets of 8-10 repetitions	Multi-gym apparatus and free weight	60	3	20	180	PS	Active	No exercise protein treatment: 1.0g·kg-1·day-1No exercise protein treatment: 1.0g·kg-1·day-1No exercise protein treatment: 1.0g·kg-1·day-1No exercise protein treatment: 1.0g·kg-1·day-1No exercise protein treatment: 1.0g·kg-1·day-1No exercise protein treatment: 1.0g·kg-1·day-1No exercise protein treatment: 1.0g·kg-1·day-1	Strength measures:	Strength measures:	NA	Peer review	1-RM
		Chest/Bench press (BP) kg.		Pre: 24 (100%)	BP: 15.01 (6.44)	BP: 15.24 (4.39)													BP: 25.99 (8.84)	BP:17.69 (6.03)
		Biceps curl (BC) kg.		Post: 20 (100%)	BC: 10.25 (2.76)	BC: 19.93 (3.49)													BC: 16.32 (2.9)	BC: 12.6 (3.22)
		Leg extension (LE) kg.		Age:	LE: 20.13 (4.03)	LE: 21.22 (6.03)		Progressive											LE: 41.05 (7.3)	LE: 23.49 (4.53)
		Leg flexion (LF) kg.		IG: 41 (10.2)	LF: 12.02 (2.94)	LF: 12.24 (3.76)													LF: 21 (3.67)	LF: 13.97 (3.81)
				CG: 38 (9)
2	Bhasin S, et al. 2000	Strength measures:	Randomized. Exercise + placebo vs. control + placebo	Participants:	Strength measures:	Strength measures:	6/29 (20.69%)	RT	60-90%	High volumen 3 sets of 12-15 repetitions	NA	NA	3	16	NA	PS	Active	Testosterone	Strength measures:	Strength measures:	3 months stable ART	Peer review	1-RM
		Chest/Bench press (BP) kg.		Pre: 29 (0%)	BP: 43 (15.49)	BP: 46 (11.22)			1RM.									placebo injection	BP: 56 (13.26)	BP: 44 (17.32)
		Leg press (LP) kg.		Pos: 23 (0%)	LP: 260 (73.58)	LP: 259 (74.83)		Progressive											LP: 332 (69.64)	LP: 264 (114.31)
		Leg flexion (LF) kg.		Age:	LF: 55 (11.61)	LF: 57 (14.96)													LF: 73 (9.94)	LF: 57 (20.78)
		Hormones:		IG: 44 (12)	Hormones:	Hormones:				Low volume 4 sets of 4-6 repetitions									Hormones:	Hormones:
		Total testosterone (TT) ng/dl		CG: 42 (9)	TT: 202 (112)	TT: 177 (75)													TT: 213 (115)	TT: 144 (50)
		Free testosterone (FT) pg/ml			FT: 34 (19.3)	FT: 29 (15)													FT: 35 (13)	FT: 31 (28.8)
3	Dolan SE, et al. 2006	Strength measures:	Randomized. Exercise vs. control group	Participants:	Strength measures:	Strength measures:	2/40 (5%)	AERT	60-75%	AE: 20-30 min. RT: Start 3 sets of 10 repetitions for two weeks then, 4 sets of 8 repetitions	NA	120	3	16	360	PS	Passive	No exercise at all	Strength measures:	Strength measures:	Participants paritialy took ART	Peer review	1-RM
		Chest/Bench press (BP) kg.		Pre: 40 (100%)	BP: 19.1 (4.47)	BP: 18 (5.36)			HRmax.										BP: 33 (5.23)	BP: 18.4 (3.05)
		Leg extension (LE) kg.		Post: 38 (100%)	LE: 22.1 (8.04)	LE: (29.5 (15.65)		Progressive	60-80%										LE: 55.3 (19.17)	LE: 30.3 (6.53)
		Leg flexion (LF) kg.		Age:	LF: 9.6 (5.36)	LF: 6 (4.47)			1RM.										LF: 18 (4.35)	LF: 5.7 (2.17)
				IG: 43 (13)
				CG: 40 (13)
4	Dudgeon WD, et al. 2012	Strength measures:	Randomized. Exercise vs. control group	Participants:	Strength measures:	Strength measures:	35/111 (31.53%)	AERT	60-75%	AE: 30 min RT: circuit of 12 repetitions per exercise muscle group	Multi-gym apparatus	120	2	6	240	PS	Passive	No exercise at all	Strength measures:	Strength measures:	Participants paritialy took ART	Peer review	3-RM
		Chest/Bench press (BP) kg.		Pre: 111 (0%)	BP: 53.75 (11.59)	BP: 50.62 (13.08)			HRmax.										BP: 84.05 (13.09)	BP: 49.71 (9.17)
		Leg extension (LE) kg.		Post: 76 (0%)	LE: 69.67 (24.9)	LE: 63.5 (25.2)		Progressive	NA										LE: 84.05 (17)	LE: 73.2 (20.9)
		Leg flexion (LF) kg.		Age:	LF: 54.61 (16.82)	LF: 47.85 (14.77)													LF: 64.95 (9.17)	LF: 58.15 (10.67)
		Hormones:		IG: 44 (7)	Hormones:	Hormones:													Hormones:	Hormones:
		Free testosterone (FT) pg/ml		CG: 45 (8)	FT: 29.1 (19.5)	FT: 27.4 (26.3)													FT: 18.8 (5.6)	FT: 17.8 (8.5)
		Cortisol (C) g/ml			C: 55.6 (24.32)	C: 45.5 (23.87)													C: 61.2 (37.1)	C: 57.7 (29.18)
		Interleukin-6 (IL-6) pg/ml			IL-6: 3.6 (4.12)	IL-6: 3.6 (3.31)													IL-6: 6.7 (5.3)	IL-6: 5 (6.92)
		Interleukin-1-beta (IL-1-ß) pg/ml			IL-1-ß: 5.9 (2.06)	IL-1-ß: 6.2 (1.98)													IL-1-ß: 7.5 (7)	IL-1-ß: 6.1 (1.65)
5	Farinatti PT, et al. 2010	Strength measures:	Randomized. Exercise vs. control group	Participants:	Strength measures:	Strength measures:	0/27 (0%)	AERT	150 bpm.	AE: 30 min RT: 3 sets of 12 repetitions	Multi-gym apparatus and free weight	90	3	12	270	PS	Passive	No exercise at all	Strength measures:	Strength measures:	6 months stable ART	Peer review	12-RM
		Leg press (LP) kg.		Pre: 27 (NA)	LP: 14.5 (1.3)	LP: (13.9 (2.1)			60-80%										LP: 23.8 (7.3)	LP: 14.7 (2.4)
				Post: 27 (NA)				Progressive	12RM
				Age:
				IG: 42 (5)
				CG: 46 (3)
6	Fitch K, et al. 2012	Strength measures:	Randomized. Exercise + placebo vs. control + placebo	Participants:	Strength measures:	Strength measures:	1/22 (4.54%)	AERT	60-75%	AE: 20-30 min. RT: Start 3 sets of 10 repetitions	Multi-gym apparatus	60	3	24	180	S	Active	No lifestyle modification and placebo	Strength measures:	Strength measures:	6-12 months stable ART	Peer review	1-RM
		Chest/Bench press (BP) kg.		Pre: 22 (31.81%),	BP: 38.55 (21.06)	BP: 44.9 (12.03)			HRmax.										BP: 57.15 (11.47)	BP: 46.75 (12.03)
		Leg press (LP) kg.		Post: 21 (NA)	LP: 195.04 (58.66)	LP: 226.8 (88.75)		Progressive	60-80%										LP: 282.1 (63.18)	LP: 226.8 (34.42)
		Leg extension (LE) kg.		Age:	LE: 51.7 (12)	LE: 56.24 (21.06)			1RM.										LE: 83.91 (27.07)	LE: 56.69 (12.9)
		Leg flexion (LF) kg.		IG: 49 (7)	LF: 52.61 (12.03)	LF: 57.15 (16.54)													LF: 86.18 (15.47)	LF: 58.96 (12.9)
				CG: 47 (7)
7	Grinspoon S, et al. 2000	Strength measures:	Randomized. Exercise + placebo vs. control + placebo	Participants:	Strength measures:	Strength measures:	5/27 (18.52%)	AERT	60-70%	AE: 20 min. RT: 2-3 sets of 8 repetitions	Multi-gym apparatus	60	3	12	180	S	Active	Testosterone	Strength measures:	Strength measures:	Participants paritialy took ART	Peer review	Peak isometric force
		Biceps curl (BC) kg.		Pre: 27 (0%)	BC: 19.6 (3.8)	BC: 18.6 (4.2)			HRmax.									placebo injection	BC: 20.5 (3.1)	BC: 19.3 (3.6)
		Leg extension (LE) kg.		Post: 22 (0%)	LE: 36.1 (8.5)	LE: 33.7 (8.7)		Progressive	60-80%										LE: 36.1 (7)	LE: 34.4 (9.2)
		Leg flexion (LF) kg.		Age:	LF: 18.6 (3.3)	LF: 18.1 (5.3)			1RM.										LF: 19.4 (4.1)	LF: 17.7 (4.8)
		Hormones:		IG: NA	Hormones:	Hormones:													Hormones:	Hormones:
		Total testosterone (TT) ng/dl		CG: NA	TT: 666 (190)	TT : 658 (237)													TT: 709 (239)	TT: 707 (182)
		Free testosterone (FT) pg/ml			FT: 22.5 (6.7)	FT: 21 (5.6)													FT: 20.6 (7.9)	FT: 22.6 (5.1)
8	Lox CL, et al. 1995	Strength measures:	Randomized. Exercise vs. control group	Participants:	Strength measures:	Strength measures:	0/21 (0%)	AE	50-80%	AE: 24 min.	Multi-gym apparatus	60	3	12	180	PS	Active	Streching/flexibility control group	Strength measures:	Strength measures:	Under ART	Peer review	peak isometric force
		Chest/Bench press (BP) kg.		Pre: 21 (0%)	BP: 49.2 (8.38)	BP: 44.9 (7.18)			HRmax.										BP: 50.09 (8.889)	BP: 41.8 (8.47)
		Leg press (LP) kg.		Post: 21 (0%),	LP: 109.55 (22.42)	LP: 109.08 (23.4)													LP: 122.4 (20.96)	LP: 102.43 (25.81)
				Age:
				IG: 36 (NA)
				CG: 36 (NA)
9	Lox CL, et al. 1996	Strength measures:	Randomized. Exercise vs. control group	Participants:	Strength measures:	Strength measures:	0/22 (0%)	RT	0.6	RT: 3 sets of 10 repetitions	Cybex and Multi-gym apparatus	60	3	12	180	PS	Active	Streaching/flexibility control group	Strength measures:	Strength measures:	Under ART	Peer review	peak isometric force
		Chest/Bench press (BP) kg.		Pre: 22 (0%)	BP: 42.96 (6.5)	BP: 44.9 (7.18)			1RM.										BP: 57.23 (8.42)	BP: 41.8 (8.47)
		Leg press (LP) kg.		Post: 22 (0%),	LP: 95.44 (19.21)	LP: 109.08 (23.4)		Continuous resistance training											LP: 136.6 (21.62)	LP: 102.43 (25.81)
				Age:
				IG: 36 (NA)
				CG: 36 (NA)
10	Mendes L, et al. 2013	Strength measures:	Randomized. Exercise vs. control group	Participants:	Strength measures:	Strength measures:	0/48 (0%)	AERT	50-80%	Stretching 10 min. AE: 15-20 min. RT: 3 sets of 8-10 repetitions	NA	80	3	24	240	S	Passive	No exercise at all	Strength measures:	Strength measures:	12 months stable ART	Peer review	1-RM
		Chest/Bench press (BP) kg.		pre: 48 (NA)	BP: 15.8 (5)	BP: 16.4 (4.2)			HRR										BP: 24 (7.5)	BP: 16.5 (4.7)
		Biceps curl (BC) kg.		Post: 48 (NA)	BC: 13.5 (3.4)	BC: 13.5 (3.7)		Continuous resistance training	0.8										BC: 19.5 (4.8)	BC: 13 (3)
		Leg press (LP) kg.		Age:	LP: 19.6 (4)	LP: 19.8 (4.2)			1RM.										LP: 31.3 (5.5)	LP: 20 (4)
		Leg extension (LE) kg.		IG: NA	LE: 25.2 (8.6)	LE: 27.9 (7.9)													LE: 46.9 (11.6)	LE: 27.5 (7)
		Leg flexion (LF) kg.		CG: NA	LF: 18 (4.7)	LF: 21.4 (5.9)													LF: 27 (5.7)	LF: 21.5 (5.4)
11	Pérez-Moreno, et al. 2007	Strength measures:	Randomized. Exercise vs. control group	Participants:	Strength measures:	Strength measures:	8/27 (29.62%)	AERT	70-80%	AE: 20-45 min. RT:start 3 sets of 12-15 reptetions for one month, than 5 sets of 8-10 repetitions	Multi-gym apparatus	90	3	16	270	PS	Active	Walking 30-60 min three days per week	Strength measures:	Strength measures:	Participants paritialy took ART	Peer review	6-RM
		Chest/Bench press (BP) kg.		Pre: 27 (NA)	BP:	BP:			HRmax.										BP:	BP:
		Leg extension (LE) kg.		Post: 19 (NA)	LE:	LE:			NA										LE:	LE:
				Age:				Progressive
				IG: 37 (7)
				CG: 37 (7)
12	Shah KN, et al. 2016	Strength measures:	Randomized. Exercise vs. control group	Participants:	Strength measures:	Strength measures:	8/67 (11.94%)	AERT	NA	AE: walking moderate intensity RT 1-4 set of 8-15 repetitions	Color-coded therapeutic resistance bands	NA	NA	12	NA	NA	Passive	No lifestyle modification	Strength measures:	Strength measures:	Under ART	Peer review	Hand held dynamometer
		Leg extension (LE) kg.		Pre: 67 (38,98%)	LE: 16.66 (5.5)	LE: 17.77 (5.79)													LE: 20.08 (5.45)	LE: 18.02 (5.79)
		Leg flexion (LF) kg.		Post: 59 (38,98%)	LF: 14.32 (4.02)	LF: 14.31 (4.17)													LF: 15.72 (3.9)	LF: 14.57 (4.17)
				Age:				Progressive
				IG: 54 (6)
				CG: 56 (6)
13	Zanetti HR, et al. 2016	Strength measures:		Participants:	Strength measures:	Strength measures:	0/30 (0%)	RT	NA	Monday 3 set of 4-6 repetitions Wednesday 3 sets of 15-20 repetitions Friday 3 sets of 8-12 repetitions	NA	NA	3	12	NA	S	Passive	No exercise at all	Strength measures:	Strength measures:	Under ART	Peer review	1-RM
		Chest/Bench press (BP) kg.		Pre: 30 (43,33%)	BP: 26.8 (8.9)	BP: 26.9 (9.4)													BP: 47.6 (5.1)	BP: 27.4 (9.6)
		Leg press (LP) kg.		Post: 30 (43,33%)	LP: 30 (13.2)	LP: 30.9 (10.7)													LP: 61.4 (8.6)	LP: 34.2 (11.3)
		Leg flexion (LF) kg.		Age:	LF: 33.6 (10.6)	LF: 33.8 (11.7)		Progressive											LF: 59.2 (9.3)	LF: 34.1 (10.8)
		Hormones:		IG: 41 (11)	Hormones:	Hormones:													Hormones:	Hormones:
		Interleukin-6 (IL-6) pg/ml		CG: 41 (9)	IL-6: 3.7 (3)	IL-6: 4.5 (5.8)													IL-6: 1.6 (1)	IL-6: 4.6 (4.9)
		Interleukin-1-beta (IL-1-ß) pg/ml			IL-1-ß: 2.3 (0.4)	IL-1-ß: 1.9 (1.1)													IL-1-ß: 1.1 (0.7)	IL-1-ß: 2.1 (0.38)
